# Supplementary material for: Lithography-Free Electrical Contact Method for Optoelectronic and Flexible Devices Based on Mechanically Exfoliated 2D Materials
Source: Micromachines (Basel). 2026 Jul 16;17(7):844. doi: 10.3390/mi17070844 (PMC13413952; doi:10.3390/mi17070844)
Supplement: Supplementary file 1 [file micromachines-17-00844-s001.zip]

Archive with 1 entries (1 files):
- micromachines-4391441-supplementary.pdf
